# Supplementary material for: The influence of genetic structure on phenotypic diversity in the Australian mango (Mangifera indica) gene pool
Source: Sci Rep. 2022 Nov 30;12:20614. doi: 10.1038/s41598-022-24800-7 (PMC9712640; doi:10.1038/s41598-022-24800-7)
Supplement: Supplementary file 2 — Supplementary Information 2. [file 41598_2022_24800_MOESM2_ESM.xlsx]

## Sheet: Dataset1
ID	Country of import	Country code	Region of Import	K=4 (HCA)	TC_10_AG	FBC	Blush vs No Blush	FBI	FBI-ordinal	K=4 (STRUCTURE)	Accession	Contig1344	Contig1365	Contig1746	Contig1778	Contig1987	Contig2005	Contig2048	Contig2080	Contig2370	Contig2622	Contig2668	Contig2850	Contig2867	Contig2937	Contig2997	Contig3004	Contig3337	Contig4078	Contig4126	Contig42	Contig445	Contig4806	Contig5308	Contig560	Contig5810	Contig6127	Contig6253	Contig636	Contig640	Contig670	Contig756	Contig825	Contig871	Contig_1650_A91G	Contig_3049_A145G	Contig_3450_A115T	Contig_3554_A93C	Contig_561_G110T
13778	Australia	AUS	Oceania	3	52	orange	Blush	barely visible	1	2	Peach CG	2	2	NA	2	2	0	2	2	0	2	1	0	2	2	0	0	1	0	0	0	0	1	NA	0	2	0	2	0	2	1	0	1	1	2	0	0	1	2
13888	Australia	AUS	Oceania	2	57	orange	Blush	barely visible	1	2	Yorkeys Knob	1	2	1	1	1	0	2	1	2	0	1	0	2	2	2	1	2	1	1	2	1	1	1	1	2	1	0	0	2	1	1	1	0	1	1	1	2	1
13663	Australia	AUS	Oceania	2	61	orange	Blush	barely visible	1	2	Kensington Mackay	1	2	2	2	2	0	1	0	2	0	1	0	1	1	0	0	2	1	1	2	0	1	2	0	2	1	0	0	2	1	1	1	1	0	0	1	1	0
13562	Australia	AUS	Oceania	2	46	orange	Blush	barely visible	1	1	Cedar Bay	2	2	2	0	0	0	1	1	1	1	1	0	0	2	2	1	0	1	2	1	0	0	0	2	2	2	1	2	2	2	1	0	0	0	1	0	2	2
13537	Australia	AUS	Oceania	2	56	orange	Blush	barely visible	1	2	BOT	1	2	NA	2	1	0	2	0	1	0	1	1	2	2	0	1	2	2	1	1	0	0	0	0	0	1	1	0	1	1	2	1	0	1	2	1	2	1
13783	Australia	AUS	Oceania	2	34	orange	Blush	barely visible	1	3	Pineapple	2	2	2	1	0	1	2	0	0	0	1	1	2	2	1	2	1	0	0	1	1	1	0	2	1	1	2	1	1	1	1	2	2	2	1	2	2	2
13640	Australia	AUS	Oceania	2	51	orange	Blush	barely visible	1	3	Ingham Late	2	2	2	1	0	1	2	0	0	0	1	1	2	2	1	2	1	0	0	1	1	1	0	2	1	1	2	1	1	1	1	2	2	2	1	2	2	2
13612	Australia	AUS	Oceania	3	49	orange	Blush	barely visible	1	3	Golden Tropic	2	2	2	0	0	0	2	1	1	2	2	1	1	2	2	1	2	1	1	1	0	0	2	2	1	2	1	0	2	2	2	1	0	2	1	0	2	1
13806	Australia	AUS	Oceania	3	45	orange	Blush	barely visible	1	3	Rockhampton Large	2	1	2	0	2	1	2	2	0	2	0	0	2	2	0	1	1	2	0	2	1	0	1	0	1	1	0	0	1	1	1	0	1	1	2	0	1	2
13608	Indonesia	IDN	Southeast Asia	3	48	orange	Blush	barely visible	1	1	Gedong	2	2	2	1	0	0	2	1	1	1	1	0	1	2	2	2	1	1	1	2	0	0	0	1	2	2	1	1	1	1	0	1	1	1	1	0	2	2
13507	Indonesia	IDN	Southeast Asia	3	42	orange	Blush	barely visible	1	3	Arumanis B	0	1	1	0	1	1	1	1	1	2	2	1	1	2	2	2	0	0	1	2	1	0	1	2	2	1	1	2	2	2	2	1	1	1	1	1	2	2
13846	Indonesia	IDN	Southeast Asia	3	50	orange	Blush	barely visible	1	3	Tiwi	2	2	2	1	1	0	2	1	1	1	1	1	1	1	2	1	1	1	1	1	1	1	1	1	2	1	1	0	2	2	1	2	1	2	1	0	1	2
13647	India	IND	South Asia	2	55	orange	Blush	barely visible	1	4	Jehangir	2	2	0	1	0	1	1	1	0	1	1	1	2	2	1	1	0	0	0	1	1	1	1	0	0	1	0	0	1	0	2	0	1	2	2	2	2	2
13766	India	IND	South Asia	3	52	orange	Blush	barely visible	1	3	Pairi	2	2	2	1	1	0	2	1	1	1	1	1	1	1	2	1	1	1	1	1	1	1	1	1	2	1	1	0	2	2	1	2	1	2	1	0	1	2
13740	India	IND	South Asia	3	59	orange	Blush	barely visible	1	3	Mundappa	2	2	2	1	1	0	2	1	1	1	1	1	1	1	2	1	1	1	1	1	1	1	1	1	2	1	1	0	2	2	1	2	1	2	1	0	1	2
13760	India	IND	South Asia	3	34	orange	Blush	barely visible	1	3	Olour	0	1	2	1	0	0	0	2	1	2	0	0	2	1	2	1	0	0	1	1	0	1	0	1	2	0	1	0	1	0	0	0	0	0	NA	0	2	1
13835	Malesia	MLS	Southeast Asia	3	37	orange	Blush	barely visible	1	3	Sungi Siput	0	1	1	0	1	1	1	1	1	2	2	1	1	2	2	2	0	0	1	2	1	0	1	2	2	1	1	2	2	2	2	1	1	1	1	1	2	2
13504	Malaysia	MYS	Southeast Asia	4	33	orange	Blush	barely visible	1	3	Apple	2	1	0	0	1	1	0	1	0	1	1	1	1	0	1	2	1	0	2	0	1	1	2	1	2	1	0	0	2	2	0	2	2	0	2	0	1	1
13742	Thailand	THA	Southeast Asia	1	51	orange	Blush	barely visible	1	1	Nam Doc Mai	1	2	2	1	2	0	0	0	2	0	NA	0	2	2	0	1	1	2	1	2	0	0	1	2	2	1	2	1	0	0	0	1	0	0	1	0	2	2
13877	Vietnam	VNM	Southeast Asia	3	54	orange	Blush	barely visible	1	3	Xoai Bu	2	2	1	0	2	1	1	0	1	1	0	0	2	2	1	2	1	2	2	NA	1	1	1	1	1	1	1	0	2	1	0	0	1	0	1	0	1	1
13497	Australia	AUS	Oceania	2	54	pink	Blush	barely visible	1	2	Amarto Seedless	1	2	1	2	2	0	2	1	2	0	0	0	2	2	1	NA	2	0	0	2	0	2	2	0	2	0	0	0	2	1	1	1	0	0	1	2	1	2
13567	India	IND	South Asia	2	62	pink	Blush	barely visible	1	3	Chereku Rasam	2	2	NA	1	NA	2	2	0	1	0	0	1	0	2	1	1	NA	1	0	1	2	0	1	1	NA	1	0	0	1	1	1	1	0	2	1	NA	1	1
13889	Israel	ISR	Middle East	3	58	pink	Blush	barely visible	1	3	Yusof	0	1	2	1	0	0	0	2	0	1	2	0	2	2	1	0	0	1	1	0	1	2	0	1	1	1	0	1	1	1	1	1	2	0	1	1	2	2
13811	Sri Lanka	LKA	South Asia	3	54	pink	Blush	barely visible	1	1	Rupee	1	2	2	0	1	0	1	2	1	1	1	0	2	2	1	0	0	2	2	0	0	0	1	2	2	2	0	2	2	1	0	0	1	1	0	0	1	1
13508	Malesia	MLS	Southeast Asia	3	50	pink	Blush	barely visible	1	3	Arumanis Red	0	1	1	0	1	1	1	1	1	2	2	1	1	2	2	2	0	0	1	2	1	0	1	2	2	1	1	2	2	2	2	1	1	1	1	1	2	2
13510	Malesia	MLS	Southeast Asia	4	61	pink	Blush	barely visible	1	3	Asam Ramuk	0	0	2	0	2	2	0	0	0	2	2	0	0	2	2	2	0	0	0	2	2	2	2	2	0	1	0	2	2	1	0	0	0	0	2	0	2	0
13709	Malaysia	MYS	Southeast Asia	1	28	pink	Blush	barely visible	1	1	Maha 165	0	2	2	0	1	0	0	0	2	0	2	0	2	2	1	1	0	0	1	2	1	0	2	2	1	2	2	0	1	0	2	0	0	0	1	0	2	1
13798	French Polynesia	PYF	Oceania	4	38	pink	Blush	barely visible	1	3	Rapa	2	2	2	0	0	1	0	0	1	0	1	1	2	0	2	2	0	0	1	2	1	1	1	1	2	0	2	2	1	1	1	0	1	2	2	1	1	1
13710	Thailand	THA	Southeast Asia	2	55	pink	Blush	barely visible	1	1	Maha Chanook	2	0	1	2	1	0	1	0	2	0	2	0	2	2	1	0	1	0	1	2	1	0	0	1	2	1	1	0	2	0	0	1	0	1	1	1	2	1
13747	Thailand	THA	Southeast Asia	1	53	pink	Blush	barely visible	1	1	Nang Klang Wan	2	1	2	2	2	0	0	0	2	0	2	0	2	2	1	0	0	1	0	2	1	0	1	2	2	2	2	0	1	0	0	0	0	0	1	1	2	1
13630	Thailand	THA	Southeast Asia	1	57	pink	Blush	barely visible	1	1	Hong Sa	2	2	2	1	2	0	0	1	2	1	2	0	2	2	2	1	1	1	0	2	0	0	2	2	2	2	1	1	1	0	0	0	0	0	1	1	2	0
13770	Thailand	THA	Southeast Asia	3	53	pink	Blush	barely visible	1	1	Papaland	1	1	1	1	1	1	1	0	NA	0	1	1	1	2	1	2	1	1	0	2	1	0	1	1	1	1	1	1	1	1	1	0	0	1	0	1	1	1
13540	United States of America	USA	Americas	3	45	pink	Blush	barely visible	1	3	Brooks	1	1	1	1	1	1	2	1	1	0	1	1	1	1	1	1	1	1	0	1	1	1	2	1	1	1	1	0	2	1	1	1	1	NA	1	1	1	1
13812	Australia	AUS	Oceania	2	55	red	Blush	barely visible	1	2	S113 NT	1	2	1	1	1	0	2	0	2	0	1	1	2	1	0	0	2	1	1	2	0	1	2	0	2	1	2	0	1	0	1	1	0	2	2	1	1	1
13493	Indonesia	IDN	Southeast Asia	3	53	red	Blush	barely visible	1	3	Ah toy long	2	1	2	1	1	1	2	0	0	0	2	0	2	1	2	2	2	2	0	1	2	2	1	0	2	1	2	0	2	2	1	2	1	2	2	0	2	2
13522	India	IND	South Asia	3	56	red	Blush	barely visible	1	3	Bangampalli	0	1	2	1	0	0	0	2	0	1	2	0	2	2	1	0	0	1	0	0	1	2	0	1	1	1	0	1	1	1	1	1	2	0	1	1	2	1
13633	India	IND	South Asia	2	49	red	Blush	barely visible	1	3	Hybrid 17	2	1	2	2	0	2	2	0	0	2	2	0	2	2	1	1	2	1	0	1	2	1	1	2	1	1	1	0	1	1	0	0	0	1	2	0	2	1
13800	India	IND	South Asia	3	46	red	Blush	barely visible	1	3	Red Mulgoa	2	2	0	1	1	0	1	1	0	0	1	1	2	1	1	2	0	0	1	1	0	1	1	2	1	1	1	0	1	1	1	1	1	1	2	1	1	1
11643	Israel	ISR	Middle East	2	56	red	Blush	barely visible	1	4	20/26 Israel	1	2	0	1	1	1	2	1	2	NA	1	1	1	1	1	0	1	0	0	1	1	2	1	0	1	1	0	1	1	0	1	0	2	1	2	1	1	1
13538	Australia	AUS	Oceania	2	61	burgundy	Blush	medium (Haden)	3	2	Bowen Early	1	2	1	1	1	0	2	1	0	2	1	0	2	1	2	1	2	0	0	1	0	2	1	0	2	0	1	0	2	2	1	2	2	1	2	1	1	0
13892	United States of America	USA	Americas	2	59	burgundy	Blush	medium (Haden)	3	4	Zill	2	2	1	2	0	1	2	0	2	2	1	2	1	2	1	1	1	0	2	2	1	1	1	0	0	2	0	0	2	0	1	1	0	1	1	1	1	1
13670	United States of America	USA	Americas	2	51	burgundy	Blush	medium (Haden)	3	4	Kent	1	1	1	1	1	2	2	1	1	1	1	1	0	1	0	0	1	0	1	0	2	1	1	1	2	2	0	1	2	0	1	1	1	1	2	1	0	2
13893	United States of America	USA	Americas	2	45	burgundy	Blush	medium (Haden)	3	4	Zillate	2	2	NA	1	0	2	2	2	0	2	2	1	1	2	0	0	0	0	NA	0	2	1	2	1	0	2	1	1	1	0	2	0	2	2	2	0	2	2
13648	United States of America	USA	Americas	2	42	burgundy	Blush	medium (Haden)	3	4	Jewel	2	1	1	NA	0	2	2	0	0	2	0	2	0	1	0	1	1	0	2	2	2	0	1	0	2	2	1	0	2	1	0	1	1	2	2	1	1	2
13632	India	IND	South Asia	3	38	pink	Blush	medium (Haden)	3	3	Hybrid 10	0	2	1	1	1	0	0	2	1	0	2	1	2	2	0	0	1	1	2	0	0	2	1	0	1	2	0	0	0	2	1	1	2	1	1	1	1	1
13822	India	IND	South Asia	3	53	pink	Blush	medium (Haden)	3	1	Sings Late	2	2	2	1	1	0	2	0	1	1	0	0	2	1	1	1	1	1	1	2	1	1	1	1	2	2	2	1	2	1	1	1	0	1	2	0	2	1
13859	Unknown	UNK		3	45	pink	Blush	medium (Haden)	3	1	Unknown ARS A18	2	2	2	1	1	0	2	0	1	1	0	0	2	1	1	1	0	1	1	2	1	NA	1	1	2	2	2	1	2	NA	1	1	0	1	2	0	2	1
13842	Unknown	UNK		3	56	pink	Blush	medium (Haden)	3	1	Temira	2	2	2	1	1	0	2	0	1	1	0	0	2	1	1	1	1	1	1	2	1	1	1	1	2	2	2	1	2	1	1	1	0	1	2	0	2	1
13623	United States of America	USA	Americas	2	66	pink	Blush	medium (Haden)	3	4	Hatcher	2	1	1	1	0	2	2	1	1	1	1	2	1	2	1	1	1	0	2	2	2	1	1	0	1	2	1	1	2	0	1	1	1	2	2	0	1	2
13855	Australia	AUS	Oceania	2	42	red	Blush	medium (Haden)	3	2	TPJ Rootstock	1	2	0	2	1	1	2	0	2	1	2	0	1	1	1	0	2	1	0	2	1	2	1	1	1	1	1	0	2	1	2	1	1	1	1	2	1	1
13813	Australia	AUS	Oceania	2	53	red	Blush	medium (Haden)	3	4	S7	2	2	0	2	0	1	1	1	0	1	1	0	1	1	0	1	1	0	2	1	1	2	1	2	1	1	1	0	2	0	1	1	1	0	2	2	1	2
13840	Australia	AUS	Oceania	3	45	red	Blush	medium (Haden)	3	3	Tekin	2	2	2	0	1	0	2	0	1	2	2	0	1	1	1	2	0	0	2	2	0	1	1	2	1	2	1	0	1	2	1	1	1	1	1	0	2	2
13856	Australia	AUS	Oceania	3	51	red	Blush	medium (Haden)	3	2	Trusso	1	2	0	2	1	1	2	2	1	0	1	1	2	0	1	0	2	0	0	1	1	2	1	0	2	1	0	0	1	0	0	0	1	1	0	1	1	2
13720	India	IND	South Asia	4	38	red	Blush	medium (Haden)	3	3	Manoranjan	2	1	0	0	1	2	1	2	0	2	2	1	2	0	2	NA	2	1	1	2	2	2	2	2	1	NA	1	0	1	2	0	1	2	1	2	1	2	2
13616	Saint Lucia	LCA	Americas	3	58	red	Blush	medium (Haden)	3	3	Graham	2	2	0	1	1	1	1	0	1	2	0	1	2	1	2	1	1	2	2	1	1	1	1	0	1	0	1	0	1	1	2	0	0	1	NA	1	1	1
13825	United States of America	USA	Americas	2	59	red	Blush	medium (Haden)	3	2	Smith	1	2	2	2	2	0	2	1	1	1	1	1	2	2	2	1	2	0	0	2	0	2	0	1	2	2	1	0	0	1	2	1	0	2	NA	2	2	1
13654	United States of America	USA	Americas	2	41	red	Blush	medium (Haden)	3	4	Keitt	1	1	0	0	1	2	2	2	1	1	1	1	1	1	1	0	1	1	1	2	2	1	2	1	2	2	1	0	2	0	1	1	0	1	2	1	1	2
13646	United States of America	USA	Americas	2	56	red	Blush	medium (Haden)	3	4	Jakarta	1	1	1	2	1	2	2	1	2	1	1	2	1	2	0	0	1	0	2	2	2	2	0	0	1	2	0	0	2	0	2	1	1	2	2	1	1	2
13828	United States of America	USA	Americas	2	52	red	Blush	medium (Haden)	3	4	Springfels	2	2	NA	1	0	1	1	2	0	1	1	1	1	2	0	1	0	0	1	1	1	1	2	1	1	1	1	0	1	0	1	1	2	1	2	1	2	2
13774	United States of America	USA	Americas	2	45	red	Blush	medium (Haden)	3	4	Parvin 1	1	0	1	1	1	2	2	1	0	0	2	1	1	1	1	2	2	0	1	0	2	1	1	1	2	2	0	1	2	0	1	1	1	1	1	1	0	2
13609	United States of America	USA	Americas	2	52	red	Blush	medium (Haden)	3	4	Glenn	2	2	1	0	1	1	2	0	2	0	0	2	2	2	0	1	1	1	2	2	1	1	1	0	2	2	2	0	1	0	0	1	1	2	2	0	2	1
13501	United States of America	USA	Americas	2	68	red	Blush	medium (Haden)	3	4	Ann	1	1	1	1	1	2	2	1	1	1	1	2	2	2	1	1	1	0	1	2	0	1	1	0	1	2	0	1	2	0	1	1	1	1	2	0	1	1
13607	United States of America	USA	Americas	2	55	red	Blush	medium (Haden)	3	4	Gail	2	2	1	1	1	1	2	1	1	0	1	1	1	1	0	1	1	0	1	1	1	1	2	0	1	2	0	1	2	0	2	0	0	2	1	2	0	1
13494	United States of America	USA	Americas	2	46	red	Blush	medium (Haden)	3	4	Akbar	1	2	0	2	0	1	2	1	1	1	2	1	0	1	0	1	2	1	1	1	1	1	1	1	0	2	0	0	2	1	2	0	1	1	1	1	1	2
13620	United States of America	USA	Americas	2	64	red	Blush	medium (Haden)	3	4	Haden	2	1	1	1	0	2	2	1	1	1	1	2	1	2	1	1	1	0	2	2	2	1	1	0	1	2	1	1	2	0	1	1	1	2	2	0	1	2
13655	United States of America	USA	Americas	2	47	red	Blush	medium (Haden)	3	4	Keitt Green	1	1	0	0	1	2	2	2	1	1	1	1	1	NA	1	0	1	1	1	NA	2	1	2	1	2	2	1	0	2	0	1	1	0	1	2	1	1	2
13599	United States of America	USA	Americas	2	43	red	Blush	medium (Haden)	3	4	Fascell	1	2	1	2	1	1	2	1	0	0	1	2	0	NA	1	1	0	0	1	NA	1	1	1	1	NA	2	1	1	2	0	2	0	1	1	2	1	0	2
13499	United States of America	USA	Americas	3	57	red	Blush	medium (Haden)	3	3	Anderson	2	1	2	0	0	2	1	1	1	1	2	1	2	1	0	1	1	1	2	1	2	1	0	1	1	2	1	0	1	1	1	0	1	1	2	0	1	1
13624	South Africa	ZAF	Africa	2	70	red	Blush	medium (Haden)	3	4	Heidi	1	2	0	1	0	1	2	1	2	0	2	0	1	1	0	1	1	0	1	2	0	0	1	2	1	1	0	0	1	1	2	0	0	1	1	2	2	1
13645	South Africa	ZAF	Africa	2	64	red	Blush	medium (Haden)	3	4	Isis	2	2	1	1	1	1	2	1	2	2	2	2	1	2	0	0	2	0	2	0	1	2	2	0	1	2	0	1	2	0	0	0	0	0	1	0	1	2
13519	Australia	AUS	Oceania	2	51	no blush	No Blush	no blush	0	1	Banana Long	1	2	2	0	0	0	1	1	1	1	1	0	0	2	2	1	0	1	2	1	0	0	0	2	2	2	1	2	2	2	1	0	0	0	1	0	2	2
13613	Australia	AUS	Oceania	2	55	no blush	No Blush	no blush	0	2	Goldsworthy	2	2	2	1	0	0	2	1	1	1	1	0	2	2	1	0	2	0	1	1	0	1	1	1	1	NA	0	1	2	2	1	1	0	2	1	2	1	2
13789	Australia	AUS	Oceania	2	49	no blush	No Blush	no blush	0	2	Pulella Late	2	1	2	2	1	0	1	0	1	0	1	1	2	1	1	1	2	1	0	1	1	1	1	1	1	0	0	0	1	0	1	0	0	1	1	2	2	1
13698	Australia	AUS	Oceania	2	40	no blush	No Blush	no blush	0	2	Lemon	2	2	1	2	2	0	2	1	2	1	0	0	1	2	2	1	1	1	1	2	0	1	1	0	2	2	1	0	2	1	2	1	1	1	0	1	2	2
13739	Australia	AUS	Oceania	2	45	no blush	No Blush	no blush	0	2	Mullumbimby Gold	2	2	2	1	1	0	2	2	1	0	1	1	0	2	2	1	2	0	2	1	1	1	1	1	2	2	1	0	2	1	1	1	0	1	2	1	1	1
13636	Australia	AUS	Oceania	2	69	no blush	No Blush	no blush	0	4	Indian 2	0	1	1	1	1	0	2	1	1	0	2	2	1	2	0	0	0	1	1	2	0	0	2	0	0	2	1	0	2	0	1	0	1	2	2	0	2	1
13652	Australia	AUS	Oceania	2	35	no blush	No Blush	no blush	0	1	Kamerunga White	2	2	2	1	0	0	1	0	0	2	2	0	1	2	2	1	1	1	1	2	0	1	0	2	1	1	0	0	2	0	1	0	0	0	1	1	2	2
13754	Australia	AUS	Oceania	2	52	no blush	No Blush	no blush	0	2	Nixons Special	2	2	2	2	1	2	2	1	1	2	2	2	2	1	2	1	1	1	1	2	2	2	1	1	2	1	1	0	2	1	1	1	1	1	2	0	2	1
13586	Australia	AUS	Oceania	2	44	no blush	No Blush	no blush	0	2	Dray	1	2	NA	2	1	0	2	0	1	0	1	1	2	2	0	1	2	2	1	1	0	0	0	0	0	1	1	0	1	1	2	1	0	1	2	1	2	1
13619	Australia	AUS	Oceania	2	59	no blush	No Blush	no blush	0	1	Gullivers Triumph	1	2	2	2	1	0	2	0	2	NA	NA	1	2	2	1	0	1	2	0	2	0	1	1	1	2	1	0	0	2	0	1	0	0	1	1	0	2	1
13626	Australia	AUS	Oceania	2	47	no blush	No Blush	no blush	0	1	Hinchinbrook	2	1	2	1	1	1	0	2	2	1	2	0	0	2	2	0	0	1	1	1	1	0	0	1	1	2	1	0	1	1	0	0	0	0	2	1	1	1
13543	Australia	AUS	Oceania	2	44	no blush	No Blush	no blush	0	4	Bundaberg Late	2	1	1	1	0	2	2	1	1	1	1	2	1	2	1	1	1	0	2	2	2	1	1	0	1	2	1	1	2	0	1	1	1	2	2	0	1	2
13530	Australia	AUS	Oceania	3	47	no blush	No Blush	no blush	0	3	Black Java	1	2	2	0	0	1	1	0	0	0	0	1	1	2	2	2	1	0	0	2	1	0	1	1	2	1	1	1	1	2	0	2	2	1	1	1	2	2
13604	Australia	AUS	Oceania	3	43	no blush	No Blush	no blush	0	3	Fred Roos	2	1	1	0	1	0	1	0	0	2	0	1	1	1	2	2	1	1	2	1	1	1	1	2	2	1	0	1	1	2	1	2	2	0	1	0	1	1
13542	Australia	AUS	Oceania	3	43	no blush	No Blush	no blush	0	2	Bullocks Heart	2	2	0	2	1	1	1	1	0	1	2	0	2	2	1	0	1	1	1	1	1	1	0	1	1	0	1	0	2	1	1	1	1	2	1	0	1	2
13832	Indonesia	IDN	Southeast Asia	2	56	no blush	No Blush	no blush	0	1	Sulawasi	1	2	2	0	0	0	1	1	1	1	1	0	0	2	2	1	0	1	2	1	0	0	0	2	2	2	1	2	2	2	1	0	0	0	1	0	2	2
13752	Indonesia	IDN	Southeast Asia	2	37	no blush	No Blush	no blush	0	1	New Guinea Long	1	2	2	1	1	0	1	1	1	1	1	0	NA	2	NA	1	1	1	2	1	0	0	0	1	2	2	1	1	2	2	1	NA	0	0	1	0	NA	1
13829	Indonesia	IDN	Southeast Asia	3	49	no blush	No Blush	no blush	0	3	Sri Jaya	2	2	0	1	1	1	0	1	1	2	2	1	2	1	2	1	1	1	2	1	1	2	2	0	2	0	1	0	1	1	2	0	1	1	1	0	1	1
13839	Indonesia	IDN	Southeast Asia	3	42	no blush	No Blush	no blush	0	3	Tanjang Pinang Pink	1	1	2	1	0	1	0	0	1	0	2	0	2	1	1	1	1	0	1	0	1	0	0	2	2	2	0	0	1	1	1	0	1	0	2	1	0	2
13838	Indonesia	IDN	Southeast Asia	4	36	no blush	No Blush	no blush	0	3	Tang Ki Panjang	2	0	1	0	1	0	1	1	0	0	1	0	1	0	2	1	1	0	2	0	1	0	1	2	2	0	1	2	1	2	1	0	1	0	2	1	2	2
13814	Indonesia	IDN	Southeast Asia	4	46	no blush	No Blush	no blush	0	3	Sabah	2	0	1	0	1	0	1	1	0	0	1	0	1	0	2	1	1	0	2	0	1	0	1	2	2	0	1	2	1	2	1	0	1	0	2	1	2	2
13579	India	IND	South Asia	2	44	no blush	No Blush	no blush	0	4	Dashehari	1	2	1	1	1	0	2	1	0	0	1	0	1	2	0	0	0	1	1	2	0	0	1	2	0	2	0	0	1	0	2	0	0	0	1	0	2	1
13679	India	IND	South Asia	2	68	no blush	No Blush	no blush	0	4	Kishenbhog	2	1	0	1	1	0	1	0	1	1	2	1	1	2	0	0	0	1	0	2	0	0	2	1	0	1	0	0	2	0	1	0	0	0	2	1	2	1
13688	India	IND	South Asia	2	61	no blush	No Blush	no blush	0	4	Langra	0	1	1	2	0	0	2	1	1	1	1	2	1	2	1	0	0	1	0	2	0	0	2	1	1	1	0	0	2	0	2	0	1	1	2	1	2	2
13539	India	IND	South Asia	2	52	no blush	No Blush	no blush	0	4	Brindabin	2	1	0	1	2	0	2	1	1	0	2	0	1	1	0	0	0	1	2	2	0	0	1	1	1	1	1	0	2	0	0	0	0	0	2	1	2	1
13535	India	IND	South Asia	2	56	no blush	No Blush	no blush	0	4	Bombay Green	1	1	0	2	0	0	1	1	1	1	2	1	1	2	1	0	1	0	0	2	0	0	1	0	1	2	1	0	1	0	1	0	0	2	1	1	2	1
13890	India	IND	South Asia	2	64	no blush	No Blush	no blush	0	1	Zardalu	1	2	1	2	0	0	1	1	0	2	1	1	1	2	1	0	1	NA	1	2	0	0	1	1	1	2	1	1	2	0	1	0	0	1	1	0	2	1
13495	India	IND	South Asia	2	57	no blush	No Blush	no blush	0	4	Alphonso	1	2	0	2	0	1	2	0	0	2	1	1	1	2	0	0	2	1	1	2	1	1	1	1	0	1	0	0	2	0	1	0	0	1	1	0	2	1
13689	India	IND	South Asia	2	54	no blush	No Blush	no blush	0	4	Langra B	1	2	1	2	1	1	2	1	NA	0	NA	2	0	1	1	1	0	0	1	1	1	1	1	1	1	2	1	1	2	0	2	0	1	1	2	1	0	2
13749	India	IND	South Asia	2	54	no blush	No Blush	no blush	0	3	Navaneelum	0	2	1	0	0	1	1	2	0	1	1	1	2	2	1	1	0	1	0	1	1	0	0	1	1	1	0	1	0	0	2	0	1	1	1	1	1	1
13682	India	IND	South Asia	3	38	no blush	No Blush	no blush	0	3	Kurukan	2	2	2	0	0	NA	1	0	1	0	1	0	2	NA	1	2	1	1	2	2	0	1	1	1	1	1	0	0	2	1	0	0	0	1	1	1	2	2
13767	India	IND	South Asia	3	27	no blush	No Blush	no blush	0	3	Pajo	2	1	1	1	0	1	1	1	0	1	0	0	1	1	2	2	0	1	2	2	1	0	1	1	1	1	NA	2	2	NA	0	2	1	1	1	0	1	1
13808	India	IND	South Asia	3	54	no blush	No Blush	no blush	0	3	Royal Special	0	1	0	1	1	2	1	2	1	1	1	0	2	1	1	1	1	2	2	1	2	2	2	2	2	2	1	2	2	2	1	1	0	0	2	0	1	1
13563	India	IND	South Asia	3	50	no blush	No Blush	no blush	0	1	Chandrakaran	2	1	2	1	0	0	1	2	1	1	0	0	2	2	2	2	2	1	0	2	0	1	0	2	2	1	1	0	0	0	2	0	1	0	2	0	2	1
13561	India	IND	South Asia	3	45	no blush	No Blush	no blush	0	3	Cathamia	2	1	1	1	0	1	1	1	0	1	0	0	1	1	2	2	0	1	2	2	1	0	1	1	1	1	2	2	2	2	0	2	1	1	1	0	1	2
13625	India	IND	South Asia	3	29	no blush	No Blush	no blush	0	3	Himyat Pasand	1	1	1	1	0	1	1	1	0	2	1	1	2	1	1	1	0	0	1	0	1	1	0	1	2	1	0	2	1	1	1	1	1	0	1	1	1	1
13708	India	IND	South Asia	4	27	no blush	No Blush	no blush	0	3	Magovar	2	2	0	0	2	1	0	0	0	0	1	1	2	1	1	1	1	0	1	0	1	1	2	1	2	1	0	0	1	2	0	1	1	1	2	1	2	1
13750	India	IND	South Asia	4	34	no blush	No Blush	no blush	0	3	Neelum	1	1	NA	1	1	0	2	1	0	2	1	1	2	1	2	2	2	0	2	1	1	0	2	1	2	2	0	0	2	2	0	0	1	1	2	0	1	2
13719	India	IND	South Asia	4	28	no blush	No Blush	no blush	0	3	Manjeera	2	1	0	0	0	0	0	0	0	0	0	2	2	0	1	2	1	0	2	0	1	0	1	0	2	0	0	0	1	1	1	1	2	0	2	0	1	1
13651	India	IND	South Asia	4	35	no blush	No Blush	no blush	0	3	Kalapady	0	0	0	0	0	2	0	1	0	1	2	0	2	0	2	2	0	2	1	1	2	2	1	2	2	1	0	0	2	2	0	2	2	1	1	1	1	2
13529	Jamaica	JAM	Americas	3	45	no blush	No Blush	no blush	0	3	Black Jamaican	2	1	0	1	0	1	1	0	0	2	1	1	2	0	2	1	2	1	1	1	1	1	1	1	2	1	1	0	1	1	1	1	1	1	1	0	1	2
13536	Kenya	KEN	Africa	2	46	no blush	No Blush	no blush	0	4	Boribo	0	1	1	1	1	1	2	1	NA	2	0	0	1	1	1	0	1	1	1	1	1	1	0	2	2	2	1	1	1	0	1	0	0	2	1	1	1	1
13572	Sri Lanka	LKA	South Asia	2	61	no blush	No Blush	no blush	0	1	Coconut	1	2	2	2	0	0	1	0	2	0	2	1	1	2	2	0	2	1	NA	2	0	1	1	1	1	2	0	0	2	1	1	0	1	1	1	0	2	0
13527	Sri Lanka	LKA	South Asia	3	52	no blush	No Blush	no blush	0	3	Betti Amba	1	1	2	0	1	1	1	1	0	2	2	1	1	2	2	2	0	0	2	1	1	1	0	1	2	1	1	1	2	2	1	1	2	2	0	0	1	1
13715	Malesia	MLS	Southeast Asia	2	43	no blush	No Blush	no blush	0	1	Mangee Dodel	2	2	2	1	0	0	1	1	1	1	1	0	1	2	2	1	1	2	2	2	0	0	0	2	2	2	0	2	2	1	0	0	0	0	1	0	2	1
13545	Myanmar	MMR	Southeast Asia	1	52	no blush	No Blush	no blush	0	1	Burma Mango	0	1	2	0	1	0	0	0	1	0	2	0	2	2	2	0	0	1	1	2	1	0	0	2	2	2	0	0	1	0	0	0	0	0	0	2	2	0
13526	Malaysia	MYS	Southeast Asia	3	36	no blush	No Blush	no blush	0	3	Batu Ferrungi	0	1	2	0	2	1	2	0	0	1	2	1	2	1	1	2	1	0	1	0	1	0	1	0	1	2	0	0	1	2	1	1	1	1	2	0	0	2
13712	Malaysia	MYS	Southeast Asia	3	41	no blush	No Blush	no blush	0	3	Malaysia No 2	2	1	1	0	0	1	1	0	1	1	1	1	1	1	2	2	0	1	1	1	1	1	2	2	2	1	1	1	2	2	1	0	1	1	2	1	0	1
13627	Pakistan	PAK	South Asia	2	62	no blush	No Blush	no blush	0	1	Hindi Khaas	1	1	1	1	0	1	1	1	1	1	0	1	1	2	1	1	1	1	NA	2	1	0	0	1	2	2	1	2	2	1	1	0	1	1	2	0	2	0
13548	Philippines	PHL	Southeast Asia	1	62	no blush	No Blush	no blush	0	1	Carabao Flav	1	0	2	1	1	0	0	0	2	2	1	0	2	2	2	0	0	2	1	2	1	0	1	2	2	2	0	0	1	0	1	1	0	0	1	2	2	1
13553	Philippines	PHL	Southeast Asia	1	49	no blush	No Blush	no blush	0	1	Carabao Pep	1	0	2	1	1	0	0	0	2	2	1	0	2	2	2	0	0	2	1	2	1	0	1	2	2	2	0	0	1	0	1	1	0	0	1	2	2	1
13547	Philippines	PHL	Southeast Asia	1	58	no blush	No Blush	no blush	0	1	Carabao 1	2	1	2	1	1	0	1	0	2	2	0	0	2	2	2	0	0	1	1	2	0	0	0	2	2	2	1	0	1	0	1	1	0	0	1	1	2	2
13841	Singapore	SGP	Southeast Asia	3	44	no blush	No Blush	no blush	0	3	Telok Anson	1	1	2	0	1	1	0	1	1	0	1	1	1	1	2	1	0	2	2	1	1	0	0	2	2	2	0	0	1	2	0	1	1	0	2	0	1	2
13745	Thailand	THA	Southeast Asia	1	57	no blush	No Blush	no blush	0	1	Nam Doc Mai Gold	1	NA	2	1	2	NA	0	0	2	0	2	0	2	NA	0	1	1	2	1	NA	0	0	NA	2	NA	1	2	1	0	0	0	1	0	0	1	NA	2	2
13743	Thailand	THA	Southeast Asia	1	61	no blush	No Blush	no blush	0	1	Nam Doc Mai 4	1	2	2	1	2	0	0	0	2	0	2	0	2	2	0	1	1	2	1	2	0	0	1	2	2	1	2	1	0	0	0	1	0	0	1	0	2	2
13673	Thailand	THA	Southeast Asia	1	53	no blush	No Blush	no blush	0	1	Keow Savoey	2	1	2	0	1	0	1	1	2	0	2	0	1	2	0	2	1	1	1	NA	1	0	1	2	2	2	0	0	2	0	1	0	0	1	1	NA	2	1
13677	Thailand	THA	Southeast Asia	1	51	no blush	No Blush	no blush	0	1	Khom	0	0	1	0	1	0	1	0	2	0	2	0	1	2	NA	1	1	2	NA	2	1	0	2	2	0	2	2	2	0	0	2	0	0	0	NA	2	2	1
13818	Thailand	THA	Southeast Asia	1	56	no blush	No Blush	no blush	0	1	Sampee Seedling	2	2	0	0	1	0	1	2	2	0	2	0	1	2	1	NA	1	1	0	1	0	1	0	0	2	1	2	1	0	0	0	1	1	0	2	0	2	2
13571	Thailand	THA	Southeast Asia	1	54	no blush	No Blush	no blush	0	1	Cobra Tongue	2	1	2	2	2	0	0	1	2	0	2	0	1	2	0	0	1	1	1	2	1	0	1	2	2	1	1	0	1	0	0	0	0	0	1	0	2	2
13598	Thailand	THA	Southeast Asia	1	52	no blush	No Blush	no blush	0	1	Falan 97	2	1	2	1	2	0	2	0	2	0	2	0	2	2	2	2	0	1	0	2	1	0	1	2	1	1	0	0	2	0	2	0	0	0	1	1	2	1
13672	Thailand	THA	Southeast Asia	1	48	no blush	No Blush	no blush	0	1	Keow 007	0	1	2	1	1	0	1	1	2	0	2	0	1	2	0	1	1	2	1	2	1	0	1	2	2	2	0	1	2	0	0	1	0	1	0	1	2	0
13568	Thailand	THA	Southeast Asia	1	51	no blush	No Blush	no blush	0	1	Chokanan	2	2	2	1	1	0	1	2	2	0	2	0	1	2	1	0	1	1	0	2	1	0	1	1	2	1	2	1	1	0	0	1	1	0	1	0	2	1
13823	Thailand	THA	Southeast Asia	1	60	no blush	No Blush	no blush	0	1	Siphon	1	2	2	1	1	0	1	2	2	0	1	0	2	2	2	1	1	1	1	2	0	0	0	2	0	1	0	0	1	0	0	0	0	1	0	2	2	1
13569	Thailand	THA	Southeast Asia	1	53	no blush	No Blush	no blush	0	1	Chokanan Large	2	2	2	1	1	0	1	2	2	0	2	0	1	2	1	0	1	1	0	2	1	0	1	1	2	1	2	1	1	0	0	1	1	0	1	0	2	1
13849	Thailand	THA	Southeast Asia	1	47	no blush	No Blush	no blush	0	1	Tong Dum	1	2	2	1	2	0	1	1	2	0	1	0	2	2	1	1	1	1	0	2	1	0	1	2	0	1	1	0	2	0	2	0	0	0	0	1	2	1
13736	Thailand	THA	Southeast Asia	1	61	no blush	No Blush	no blush	0	1	Muhn Kohm	0	0	2	0	1	0	0	0	2	0	2	0	1	2	1	0	0	2	0	2	0	0	2	2	1	2	1	0	1	0	1	0	1	0	0	1	2	2
13758	Thailand	THA	Southeast Asia	1	56	no blush	No Blush	no blush	0	1	Ok Rong	0	1	2	0	2	0	2	1	2	0	1	1	1	2	2	1	1	1	1	2	0	0	0	2	0	1	2	0	2	0	2	0	0	1	1	1	2	2
13671	Thailand	THA	Southeast Asia	1	46	no blush	No Blush	no blush	0	1	Keow	NA	1	2	1	NA	0	1	NA	2	0	2	0	NA	2	0	1	1	2	1	2	NA	0	1	2	2	2	NA	1	2	0	NA	NA	0	NA	0	1	2	NA
13746	Thailand	THA	Southeast Asia	3	31	no blush	No Blush	no blush	0	3	Nam Doc Mai TA Selection	1	2	2	0	0	1	1	0	0	0	0	1	1	2	2	2	1	0	0	2	1	0	1	1	2	1	1	1	1	2	0	2	2	1	1	1	2	2
13796	Unknown	UNK		2	42	no blush	No Blush	no blush	0	1	Rajah	2	2	2	1	0	0	0	1	1	1	1	0	1	2	2	1	0	1	2	2	0	0	0	2	2	2	1	1	1	0	1	0	0	0	1	0	1	2
10773	Unknown	UNK		3	46	no blush	No Blush	no blush	0	1	13-1 NT	2	2	1	1	1	0	2	1	2	1	1	1	2	1	1	2	2	2	1	2	0	0	2	2	0	1	2	0	2	0	0	1	0	2	0	0	1	1
13602	United States of America	USA	Americas	2	53	no blush	No Blush	no blush	0	1	Florigon	2	0	2	1	1	1	1	0	1	1	1	1	2	2	2	1	2	1	2	2	1	1	0	1	2	2	1	0	1	0	0	1	0	1	1	0	1	2
13588	United States of America	USA	Americas	2	57	no blush	No Blush	no blush	0	4	Early Gold	1	1	1	2	1	1	2	0	1	2	0	1	2	2	1	1	0	1	2	2	1	0	1	1	1	2	1	0	1	0	1	1	0	NA	1	0	1	1
13611	United States of America	USA	Americas	2	53	no blush	No Blush	no blush	0	4	Golden Delight	2	1	1	1	0	1	1	1	1	2	1	2	1	1	1	0	0	0	2	0	1	2	2	0	2	1	0	1	1	1	1	1	2	2	1	0	0	1
13557	United States of America	USA	Americas	3	59	no blush	No Blush	no blush	0	3	Carrie	2	2	0	1	1	1	0	1	1	2	2	1	2	1	2	1	1	1	2	1	1	2	2	0	2	0	1	0	1	1	2	0	1	1	1	0	1	1
13881	Vietnam	VNM	Southeast Asia	1	66	no blush	No Blush	no blush	0	1	Xoai Cat No 7	2	2	2	0	2	0	1	0	2	0	1	0	2	2	1	0	2	1	1	2	1	0	1	2	1	2	2	0	1	0	0	0	0	1	0	0	2	2
13882	Vietnam	VNM	Southeast Asia	1	35	no blush	No Blush	no blush	0	1	Xoai Cat Thom	0	2	2	2	2	0	1	1	2	0	2	0	2	2	1	2	2	2	2	2	0	0	1	2	1	2	2	0	0	0	0	0	0	0	0	0	2	0
13880	Vietnam	VNM	Southeast Asia	1	42	no blush	No Blush	no blush	0	1	Xoai Cat Hoa Loc	0	2	2	1	2	0	1	1	2	0	1	0	2	2	2	1	2	1	1	2	0	0	2	2	1	2	2	0	2	0	0	0	0	NA	0	0	2	1
13879	Vietnam	VNM	Southeast Asia	1	55	no blush	No Blush	no blush	0	1	Xoai Cat Chu	2	1	2	0	2	0	2	1	2	0	1	0	2	2	1	1	2	1	1	2	1	0	0	2	1	2	2	0	1	0	0	0	0	1	0	0	2	1
13876	Vietnam	VNM	Southeast Asia	3	44	no blush	No Blush	no blush	0	1	Xoai Boui	0	1	2	1	2	0	1	1	1	1	2	0	2	2	0	2	2	1	1	1	0	0	1	2	2	2	1	0	0	1	1	1	1	0	1	0	2	0
13887	Vietnam	VNM	Southeast Asia	3	67	no blush	No Blush	no blush	0	3	Xoai Tuong	0	1	1	0	1	1	1	1	1	2	2	1	1	2	2	2	0	0	1	2	1	0	1	2	2	1	1	2	2	2	2	1	1	1	1	1	2	2
13819	Brazil	BRA	Americas	3	58	orange	Blush	slight (KP)	2	3	Santa Alexandrina	1	1	0	1	1	0	2	1	0	1	0	0	NA	1	1	1	2	1	2	1	1	NA	1	0	2	1	0	NA	1	1	1	0	1	2	2	1	1	1
13751	Jamaica	JAM	Americas	2	56	orange	Blush	slight (KP)	2	2	Nelson	2	1	2	1	0	1	1	1	1	2	1	1	2	2	1	2	1	0	2	2	1	1	0	1	2	1	1	0	2	1	1	0	0	2	1	1	1	1
13755	Thailand	THA	Southeast Asia	3	49	orange	Blush	slight (KP)	2	2	Nong Sang	1	2	1	2	1	1	2	1	0	NA	1	1	2	2	1	1	2	1	0	1	1	2	2	0	2	1	1	0	2	1	0	1	1	2	2	1	1	2
11645	Unknown	UNK		2	69	orange	Blush	slight (KP)	2	2	20J	0	2	1	2	1	0	2	0	1	0	1	0	1	1	0	0	2	1	0	1	0	2	2	1	1	1	1	0	2	0	1	0	1	1	1	0	2	1
13528	United States of America	USA	Americas	2	52	orange	Blush	slight (KP)	2	2	Beverly	2	2	2	2	1	0	1	1	2	0	1	0	1	2	1	0	1	1	2	2	0	0	1	0	2	2	0	0	2	1	1	0	0	0	1	2	2	1
13787	United States of America	USA	Americas	2	66	orange	Blush	slight (KP)	2	2	Pope	1	2	0	2	1	0	2	1	2	2	1	1	2	2	1	1	2	1	1	2	0	1	1	0	1	1	0	0	1	0	2	0	0	1	1	2	2	0
13665	Australia	AUS	Oceania	2	61	pink	Blush	slight (KP)	2	2	Kensington Pride	1	2	2	2	2	0	2	1	1	0	1	0	2	1	1	0	2	1	0	1	0	2	2	0	2	0	1	0	2	1	1	1	1	1	1	1	1	1
13792	Australia	AUS	Oceania	2	59	pink	Blush	slight (KP)	2	2	R2E2	1	1	0	1	1	1	2	1	1	0	2	0	1	2	1	0	2	1	1	1	1	2	1	1	2	1	0	0	2	1	0	2	1	0	1	1	0	2
13793	Australia	AUS	Oceania	2	49	pink	Blush	slight (KP)	2	2	R2E2 Mono Seedling	1	1	0	1	1	1	2	1	1	0	2	0	1	2	1	0	2	1	1	1	1	2	1	1	2	1	0	0	2	1	0	2	1	0	1	1	0	2
13791	Australia	AUS	Oceania	3	61	pink	Blush	slight (KP)	2	3	R1-2 Rootstock	2	2	2	0	1	0	2	1	1	2	1	1	1	1	2	0	1	2	1	2	1	1	0	2	1	1	2	2	2	1	1	1	0	1	1	0	2	1
13606	Australia	AUS	Oceania	3	47	pink	Blush	slight (KP)	2	2	G. Allan	1	2	1	2	1	0	2	1	1	2	2	0	2	0	1	1	2	1	0	1	0	2	1	0	2	1	2	0	2	1	0	2	0	1	0	0	0	2
13845	Australia	AUS	Oceania	3	49	pink	Blush	slight (KP)	2	3	Thomas	2	2	2	0	1	0	2	0	1	2	2	0	1	1	1	2	0	0	2	2	0	1	1	2	1	2	1	0	1	2	1	1	1	NA	1	0	2	2
13852	Australia	AUS	Oceania	3	63	pink	Blush	slight (KP)	2	3	Top End Rural Common	2	2	2	0	1	0	2	1	1	2	1	1	1	0	2	0	1	2	1	NA	1	1	1	2	NA	1	2	2	2	1	1	1	0	1	1	NA	2	1
13807	Brazil	BRA	Americas	2	38	pink	Blush	slight (KP)	2	3	Rosa	2	1	1	1	1	0	1	0	0	2	0	0	2	2	1	0	1	0	2	1	1	1	0	0	2	0	1	0	1	0	1	0	0	2	1	0	1	0
13596	India	IND	South Asia	2	55	pink	Blush	slight (KP)	2	1	Fajari	2	2	1	1	0	0	2	2	0	0	0	2	2	2	1	0	0	0	0	2	0	0	1	2	2	2	0	0	1	0	1	0	0	2	1	1	2	1
13523	India	IND	South Asia	3	46	pink	Blush	slight (KP)	2	3	Bappakai	NA	1	1	1	1	0	1	2	1	1	1	0	2	1	1	1	1	1	0	1	0	1	1	1	2	NA	0	1	2	1	1	NA	1	1	1	1	1	2
13701	United States of America	USA	Americas	2	39	pink	Blush	slight (KP)	2	4	Lippens	1	2	2	2	0	1	1	1	1	2	0	1	1	2	1	1	2	1	2	2	1	1	1	1	1	2	0	0	2	1	1	1	0	1	2	0	2	2
13827	United States of America	USA	Americas	2	67	pink	Blush	slight (KP)	2	4	Spirit of 76	2	2	2	1	0	1	2	1	2	2	1	2	2	2	1	1	2	0	2	2	1	2	2	0	0	2	1	1	2	0	1	0	0	1	1	1	0	1
13615	United States of America	USA	Americas	2	45	pink	Blush	slight (KP)	2	4	Gouviea	2	1	2	1	1	1	2	2	2	2	1	2	2	2	1	0	1	0	2	2	1	1	1	0	1	1	1	0	1	0	1	0	0	2	2	1	2	1
13886	Vietnam	VNM	Southeast Asia	1	51	pink	Blush	slight (KP)	2	1	Xoai Than Ca	0	1	2	1	2	0	2	0	2	0	1	0	2	2	0	0	1	1	1	2	0	0	1	2	1	2	2	0	0	0	1	1	0	NA	1	1	2	2
13558	Australia	AUS	Oceania	2	57	red	Blush	slight (KP)	2	2	Casino Gold	2	2	2	2	1	0	1	1	2	0	1	0	1	2	1	0	1	1	2	2	0	0	1	0	2	2	0	0	2	1	1	0	0	0	1	2	2	1
13872	Australia	AUS	Oceania	2	64	red	Blush	slight (KP)	2	2	Whileys Choice	1	2	2	2	2	0	2	1	1	0	1	0	2	1	1	0	2	1	0	1	0	2	2	0	2	0	1	0	2	1	1	1	1	1	1	1	1	1
13803	Australia	AUS	Oceania	2	51	red	Blush	slight (KP)	2	2	Roberts 3	1	2	2	2	1	0	2	0	2	0	2	0	1	0	1	0	2	0	0	2	1	1	1	0	1	0	1	0	2	1	2	1	1	0	0	1	1	1
13635	Australia	AUS	Oceania	2	56	red	Blush	slight (KP)	2	2	Indian 1	1	2	2	2	2	0	2	1	1	NA	1	0	2	1	1	0	2	1	0	1	0	2	1	0	2	0	1	0	2	1	1	1	1	1	1	1	1	1
13664	Australia	AUS	Oceania	2	51	red	Blush	slight (KP)	2	2	Kensington Mono	0	2	2	1	2	0	2	0	2	0	1	1	2	2	2	1	2	1	0	1	1	1	1	1	2	0	1	0	2	2	2	1	1	1	1	2	2	0
13802	Australia	AUS	Oceania	2	48	red	Blush	slight (KP)	2	2	Roberts 1	2	2	2	2	1	1	1	1	2	1	2	0	2	1	1	1	1	1	0	1	1	1	1	1	1	0	1	0	2	2	1	1	1	1	1	1	2	2
13500	Australia	AUS	Oceania	2	55	red	Blush	slight (KP)	2	2	Andreoli	1	2	2	2	2	0	2	1	0	NA	2	0	2	2	2	0	2	0	0	1	0	2	2	0	2	0	1	0	2	0	1	2	1	1	1	2	0	2
13637	Australia	AUS	Oceania	2	64	red	Blush	slight (KP)	2	2	Indian Foran	1	2	2	2	2	0	2	1	1	NA	1	0	2	1	1	0	2	1	0	1	0	2	2	0	2	0	1	0	2	1	1	1	1	1	1	1	1	1
13847	Australia	AUS	Oceania	2	57	red	Blush	slight (KP)	2	2	Tom	1	2	2	2	2	0	2	1	1	0	1	0	2	1	1	0	2	1	0	1	0	2	2	0	2	0	1	0	2	1	1	1	1	1	1	1	1	1
13605	Australia	AUS	Oceania	2	51	red	Blush	slight (KP)	2	4	Fyhn	1	2	1	1	0	2	1	1	1	1	2	0	1	1	1	0	1	0	1	0	2	1	2	1	2	1	0	0	1	1	2	1	2	2	2	1	1	1
13518	Australia	AUS	Oceania	3	47	red	Blush	slight (KP)	2	3	Banana Callo	2	2	2	0	0	0	2	1	1	2	2	1	1	2	2	1	2	1	1	1	0	0	2	2	1	2	1	0	2	2	2	1	0	2	1	0	2	1
13531	Australia	AUS	Oceania	3	47	red	Blush	slight (KP)	2	2	Blue	1	2	2	2	1	0	2	2	0	2	2	1	1	2	2	0	0	1	0	1	0	1	1	1	1	0	1	1	2	1	2	1	0	2	2	1	1	2
13575	Australia	AUS	Oceania	3	52	red	Blush	slight (KP)	2	3	Common Rootstock	2	1	2	0	1	0	2	1	0	2	2	1	2	2	2	2	1	0	2	2	1	1	0	2	2	1	2	1	2	2	1	1	1	2	2	0	1	2
13601	Australia	AUS	Oceania	2	61	red	Blush	slight (KP)	2	2	Fifi	1	2	1	1	2	0	2	2	0	0	2	0	2	0	1	0	2	2	0	1	0	2	1	0	2	1	2	0	2	1	0	1	2	2	2	0	1	1
13815	East Africa	EAF	Africa	3	32	red	Blush	slight (KP)	2	3	Sabre	2	1	1	0	1	1	1	1	0	0	1	0	1	1	2	2	0	2	2	1	1	2	2	1	2	1	1	NA	2	2	0	0	0	1	NA	0	1	2
13862	India	IND	South Asia	2	39	red	Blush	slight (KP)	2	3	Unknown Indian	0	1	0	1	1	1	2	0	0	NA	2	2	2	0	1	1	2	1	2	2	1	1	2	0	1	2	0	0	2	1	1	0	1	0	1	0	2	1
13521	India	IND	South Asia	3	41	red	Blush	slight (KP)	2	3	Bangalora	1	0	2	1	1	1	1	0	0	1	2	0	2	1	0	2	1	1	1	0	1	0	1	1	1	NA	0	0	1	2	2	1	2	0	2	1	1	1
13753	Israel	ISR	Middle East	2	56	red	Blush	slight (KP)	2	4	Nimrod	2	1	0	1	0	1	2	1	1	0	1	2	1	1	1	0	1	0	2	2	1	1	2	1	2	2	0	1	2	0	0	0	1	2	1	0	1	1
13587	United States of America	USA	Americas	2	60	red	Blush	slight (KP)	2	4	Duncan	2	1	1	1	1	1	2	0	1	2	1	1	NA	2	2	0	0	1	2	2	1	1	1	1	1	2	1	1	2	0	1	1	1	2	1	0	1	2
13591	United States of America	USA	Americas	2	56	red	Blush	slight (KP)	2	4	Edward	2	1	2	1	1	1	2	1	2	1	0	1	1	2	0	0	1	1	1	2	1	1	1	1	2	2	2	0	1	0	0	0	0	2	2	0	2	2
13771	United States of America	USA	Americas	3	46	red	Blush	slight (KP)	2	1	Paris	2	2	2	1	1	0	2	0	NA	1	1	0	1	2	2	2	2	1	1	2	0	0	0	2	2	1	2	0	2	1	2	0	1	NA	2	1	2	2
13820	Vietnam	VNM	Southeast Asia	3	42	red	Blush	slight (KP)	2	3	Sapa	2	2	2	0	2	1	2	0	2	1	1	0	1	2	2	1	2	2	2	2	1	1	1	1	1	0	1	1	2	0	0	1	1	0	2	1	1	1
11644	Israel	ISR	Middle East	2	52	burgundy	Blush	strong (TA)	4	4	Israeli Hybrid	1	0	1	1	0	1	2	1	0	2	1	1	1	1	2	1	1	0	1	2	1	1	1	1	1	2	0	1	2	2	1	1	1	2	NA	1	1	2
13650	Jamaica	JAM	Americas	4	29	burgundy	Blush	strong (TA)	4	3	Julie	2	2	0	0	0	2	0	1	0	2	1	1	2	0	2	2	0	1	2	0	2	2	2	1	2	0	2	0	2	2	2	0	1	1	2	1	0	1
13680	French Polynesia	PYF	Oceania	3	39	burgundy	Blush	strong (TA)	4	3	Kopu Reva	2	1	1	0	0	1	1	1	1	NA	1	0	1	NA	NA	1	0	0	1	0	1	2	1	1	2	1	1	1	NA	1	1	1	1	1	1	1	1	1
13860	Unknown	UNK		2	64	burgundy	Blush	strong (TA)	4	4	Unknown ARS D27	1	2	0	2	1	1	2	1	2	0	1	2	1	2	2	1	2	1	1	2	1	2	1	0	1	2	0	1	1	0	1	1	1	2	2	0	2	1
13821	United States of America	USA	Americas	2	54	burgundy	Blush	strong (TA)	4	4	Sensation	1	2	0	2	0	1	2	1	1	1	2	1	0	1	0	1	2	1	1	1	1	1	1	1	0	2	0	0	2	1	2	0	1	1	1	1	1	2
13593	United States of America	USA	Americas	2	63	burgundy	Blush	strong (TA)	4	4	Excell	2	2	1	0	1	0	2	0	2	0	1	2	2	2	1	0	2	0	1	2	0	1	0	1	0	1	0	2	0	1	2	2	0	0	2	1	2	1
13848	United States of America	USA	Americas	3	43	burgundy	Blush	strong (TA)	4	3	Tommy Atkins	2	0	1	2	0	1	1	0	0	1	2	1	2	1	0	2	0	1	2	1	1	1	0	1	0	1	0	1	1	1	1	1	2	1	2	1	1	2
13761	United States of America	USA	Americas	3	46	burgundy	Blush	strong (TA)	4	3	Ono	1	0	0	0	1	2	2	0	1	1	1	1	2	1	1	2	0	1	2	0	2	1	0	1	2	2	0	0	1	1	1	1	1	1	2	1	1	1
13864	United States of America	USA	Americas	3	57	burgundy	Blush	strong (TA)	4	4	Van Dyke	1	0	2	0	0	1	1	0	1	1	1	1	1	1	0	1	1	0	1	1	1	0	1	0	1	2	1	1	2	1	1	1	2	1	2	1	0	1
13732	United States of America	USA	Americas	2	61	burgundy	Blush	strong (TA)	4	4	Momi-K	1	2	0	2	0	1	2	1	2	2	1	1	1	2	2	1	1	1	2	2	1	1	2	0	1	2	1	0	1	0	2	1	1	1	1	0	2	1
13631	South Africa	ZAF	Africa	2	55	burgundy	Blush	strong (TA)	4	4	Hood	2	2	0	1	0	2	1	1	0	2	0	1	1	2	1	0	2	1	2	0	2	2	1	0	0	1	0	2	1	0	1	1	1	2	2	1	0	2
13594	Unknown	UNK		2	50	red	Blush	strong (TA)	4	2	F2	1	2	0	2	2	1	2	2	2	0	1	0	1	0	1	0	2	1	0	2	1	1	1	1	1	1	1	0	2	1	2	1	1	2	2	0	0	1
13801	United States of America	USA	Americas	2	49	red	Blush	strong (TA)	4	4	Repozo	1	2	1	0	0	2	2	2	0	1	2	1	1	2	0	0	1	0	1	1	2	1	0	1	1	2	0	0	2	1	2	1	0	1	2	0	1	2
13580	United States of America	USA	Americas	2	63	red	Blush	strong (TA)	4	4	Davis Haden	1	2	0	1	0	2	2	2	1	0	1	1	0	1	0	0	0	0	1	0	2	1	1	1	1	2	0	0	2	1	1	1	1	1	2	1	0	2
13644	United States of America	USA	Americas	3	48	red	Blush	strong (TA)	4	3	Irwin	2	2	1	0	2	0	1	1	NA	1	1	0	2	1	2	1	1	2	0	1	0	NA	2	2	2	1	1	1	2	1	1	1	1	0	1	1	1	1
[truncated: 234 more columns]
